# Supplementary material for: Sealing the gap: successful transcatheter device closure of baffle leak after ALCAPA repair in an infant—a case report
Source: Eur Heart J Case Rep. 2026 Mar 30;10(4):ytag208. doi: 10.1093/ehjcr/ytag208 (PMC13153465; doi:10.1093/ehjcr/ytag208)
Supplement: ytag208_Supplementary_Data [file ytag208_Supplementary_Data.zip]

Archive with 7 entries (7 files):
- figure S1.png
- Figure S2.png
- S1.avi
- S2.mp4
- S3.avi
- Supplementary material captions.docx
- Thumbs.db
